# Supplementary material for: Possible Role of Tauroursodeoxycholic Acid (TUDCA) and Antibiotic Administration in Modulating Human Gut Microbiota in Home Enteral Nutrition Therapy for the Elderly: A Case Report
Source: Int J Mol Sci. 2024 Jun 28;25(13):7115. doi: 10.3390/ijms25137115 (PMC11240908; doi:10.3390/ijms25137115)
Supplement: Supplementary file 1 [file ijms-25-07115-s001.zip]

Archive with 1 entries (1 files):
- ijms-3088511-supplementary.pdf
